# Supplementary material for: The Functional Differences between the GroEL Chaperonin of Escherichia coli and the HtpB Chaperonin of Legionella pneumophila Can Be Mapped to Specific Amino Acid Residues
Source: Biomolecules. 2021 Dec 31;12(1):59. doi: 10.3390/biom12010059 (PMC8774168; doi:10.3390/biom12010059)
Supplement: Supplementary file 1 [file biomolecules-12-00059-s001.zip]

Archive with 3 entries (3 files):
- Valenzuela et al-Suppl Figs in PP.pptx
- Valenzuela et al-Suppl Table S1.pdf
- Valenzuela et al-Suppl Table S2.xlsx
