# Supplementary material for: The Functional Differences between the GroEL Chaperonin of Escherichia coli and the HtpB Chaperonin of Legionella pneumophila Can Be Mapped to Specific Amino Acid Residues
Source: Biomolecules. 2021 Dec 31;12(1):59. doi: 10.3390/biom12010059 (PMC8774168; doi:10.3390/biom12010059)
Supplement: Supplementary file 1 [file biomolecules-12-00059-s001.zip › Valenzuela et al-Suppl Table S2.xlsx]

## Sheet: Sheet1
Supplemental Table S2. Output of the ET analysis displaying the aa variability per position in the complete multiple sequence alignment (MSA, highlighed in orange), and the ET rank for all 550 amino acid positions of HtpB (highlighted in green). The equivalent amino acid positions in GroEL, and their ET ranks, are also given (highlighted in red). Variability is given in two forms: Variability (No…
Complete MSA			HtpB			GroEL
Aligment position	Variability (N°)	Variability	Residue N°	Amino acid	rvET rank	Residue N°	Amino acid	rvET rank
		(Amino acids)
15	11	.MKLWNEARYG	1	M	234.92	-	-	-
16	9	M.INVTFQK	2	I	34.94	1	M	34.94
17	10	AMVTSPGKLD	3	M	46.31	2	A	46.31
18	10	ASVTPFGHYI	4	A	51.32	3	A	51.32
19	3	KNR	5	K	1.82	4	K	1.82
20	15	DTNEQLISMVKRHAF	6	E	134.7	5	D	134.7
21	4	VILM	7	L	47.14	6	V	47.14
22	16	KAELTRISYVQFMHND	8	R	123.99	7	K	123.99
23	7	FYHTSLR	9	F	28.73	8	F	28.73
24	10	GDSNAEHKRQ	10	G	99.31	9	G	99.31
25	16	NESAIRDQKHTGVMLP	11	D	90.99	10	N	90.99
26	14	DEKTSQANCHRVIG	12	D	133.91	11	D	133.91
27	7	ASVTLGC	13	A	18.06	12	A	18.06
28	5	RLDQK	14	R	6.33	13	R	6.33
29	15	VRKSIQEANTDLHGM	15	L	113.12	14	V	113.12
30	14	KGAQSRLMHEVNCT	16	Q	104.3	15	K	104.3
31	5	MLIVF	17	M	36.66	16	M	36.66
32	15	LEHVQIFYKMSRAGT	18	L	48.39	17	L	48.39
33	15	RKEASVQDNHTILMY	19	A	130.61	18	R	130.61
34	3	GVA	20	G	1.56	19	G	1.56
35	5	VLIMA	21	V	34.84	20	V	34.84
36	12	NDKERTSAQHLV	22	N	57.93	21	N	57.93
37	12	VAQTIKMLSREH	23	A	125.52	22	V	125.52
38	4	LIVM	24	L	19.05	23	L	19.05
39	10	ASHNEVTDCF	25	A	19.58	24	A	19.58
40	9	DNESKRHQA	26	D	84.6	25	D	84.6
41	5	ATSIV	27	A	26.68	26	A	26.68
42	4	VAIL	28	V	3.74	27	V	3.74
43	9	KRAQGTSMV	29	Q	28.94	28	K	28.94
44	6	VIATSC	30	V	41.66	29	V	41.66
45	1	T	31	T	1	30	T	1
46	6	LIAMVH	32	M	16.1	31	L	16.1
47	1	G	33	G	1	32	G	1
48	1	P	34	P	1	33	P	1
49	7	KREAGCS	35	R	31.74	34	K	31.74
50	1	G	36	G	1	35	G	1
51	7	RQLHKCN	37	R	9.63	36	R	9.63
52	10	NHTEPYLCVS	38	N	9.8	37	N	9.8
53	3	VAI	39	V	5.59	38	V	5.59
54	7	VLIAMGS	40	V	44.13	39	V	44.13
55	5	LIVMF	41	L	39.88	40	L	39.88
56	8	DEQASGNK	42	E	62.78	41	D	62.78
57	5	KQRNE	43	K	24.31	42	K	24.31
58	11	SKETAGPDNRQ	44	S	46.66	43	S	46.66
59	4	FWYA	45	Y	40.51	44	F	40.51
60	8	GTASVEND	46	G	15.15	45	G	15.15
61	9	ASNTPGILV	47	A	72.93	46	A	72.93
62	4	PSAV	48	P	3.21	47	P	3.21
63	14	TLQKRHSEVIDMAN	49	T	78.62	48	T	78.62
64	6	IVTSLM	50	V	27.73	49	I	27.73
65	5	TVIAS	51	T	14.23	50	T	14.23
66	4	KNDH	52	K	6.27	51	K	6.27
67	1	D	53	D	1	52	D	1
68	1	G	54	G	1	53	G	1
69	4	VIYC	55	V	8.84	54	V	8.84
70	4	STKA	56	S	43.99	55	S	43.99
71	3	VIA	57	V	7.41	56	V	7.41
72	3	AMI	58	A	7.68	57	A	7.68
73	4	RKNQ	59	K	23.3	58	R	23.3
74	7	ESADNGQ	60	E	22.17	59	E	22.17
75	4	IVLT	61	I	34.59	60	I	34.59
76	8	EDSKVAQT	62	E	28.78	61	E	28.78
77	5	LFPIV	63	F	14.15	62	L	14.15
78	14	EKADSTPRNQYGLV	64	E	94.94	63	E	94.94
79	10	DCNHESQAKG	65	H	46.08	64	D	46.08
80	15	KPHASRTQYNEIVGM	66	R	86.93	65	K	86.93
81	12	FYHIVLWTMKSN	67	F	70.04	66	F	70.04
82	13	ERKAQMIPLNHSV	68	M	29.84	67	E	29.84
83	10	NKRLAVDSEH	69	N	18.67	68	N	18.67
84	8	MIATQLKV	70	M	33.84	69	M	33.84
85	3	GIA	71	G	2.56	70	G	2.56
86	4	AVCT	72	A	10.89	71	A	10.89
87	10	QEKSNARGTL	73	Q	30.47	72	Q	30.47
88	7	MLVIAFT	74	M	25.65	73	M	25.65
89	7	VLIAMCF	75	V	36.26	74	V	36.26
90	11	KSQARTYNIVL	76	K	37.93	75	K	37.93
91	6	ESDVQT	77	E	10.83	76	E	10.83
92	4	VASI	78	V	13.86	77	V	13.86
93	5	ASTCV	79	A	15.03	78	A	15.03
94	10	SKNTIVQAEF	80	S	33.99	79	S	33.99
95	7	KRSQNHA	81	K	21.07	80	K	21.07
96	5	ATCSQ	82	T	10.25	81	A	10.25
97	9	NDASGQKHE	83	S	29.31	82	N	29.31
99	5	DEGNK	84	D	9.44	83	D	9.44
100	14	AVKITQNLDEHSMG	85	T	96.35	84	A	96.35
101	4	AVST	86	A	8.66	85	A	8.66
102	1	G	87	G	1	86	G	1
103	1	D	88	D	1	87	D	1
104	1	G	89	G	1	88	G	1
105	1	T	90	T	1	89	T	1
106	1	T	91	T	1	90	T	1
107	2	TS	92	T	1.64	91	T	1.64
108	3	ACS	93	A	4.71	92	A	4.71
109	6	TSIVCA	94	T	6.81	93	T	6.81
110	5	VILMC	95	V	32.06	94	V	32.06
111	5	LMIYA	96	L	10.51	95	L	10.51
112	6	ATGVCS	97	A	20.29	96	A	20.29
113	11	QERYHAGWNDS	98	R	20.39	97	Q	20.39
115	10	ASEKGNITVR	99	S	61.05	98	A	61.05
116	7	ILMVFAS	100	I	49.13	99	I	49.13
117	7	IVYALFT	101	L	55.17	100	I	55.17
118	16	TRQSHNKVAEGYMLDI	102	V	116.63	101	T	116.63
119	11	EKRAVQIDNHT	103	E	20.77	102	E	20.77
120	4	GAVL	104	G	4.64	103	G	4.64
121	14	LINAHMVCSFYTQR	105	H	66.77	104	L	66.77
122	7	KRQETVD	106	K	36	105	K	36
123	15	ANLSIYQVHFMGRKT	107	A	58.63	106	A	58.63
124	6	VILKEA	108	V	23.04	107	V	23.04
125	9	ATVNSIQDE	109	A	48.43	108	A	48.43
126	8	ASNKGRTL	110	A	24.42	109	A	24.42
127	4	GQNS	111	G	2.21	110	G	2.21
128	13	MAYSTFRILVHND	112	M	49.9	111	M	49.9
129	9	NTSDEARQK	113	N	22.45	112	N	22.45
130	8	PIATSRGV	114	P	17.68	113	P	17.68
131	9	MLVITSAQN	115	M	68.31	114	M	68.31
132	17	DGAENQISLCVFTKMHY	116	D	84.69	115	D	84.69
133	4	LVIM	117	L	58.48	116	L	58.48
134	4	KRQN	118	K	27.18	117	K	27.18
135	12	RQKITNEHSLDA	119	R	54.77	118	R	54.77
136	1	G	120	G	1	119	G	1
137	5	IMVLA	121	I	40.62	120	I	40.62
138	13	DERQALKSTINHM	122	D	55.56	121	D	55.56
139	15	KTLAINQDHESVRMF	123	K	89.8	122	K	89.8
140	8	ASGTFEVI	124	A	20.63	123	A	20.63
141	11	VSTACIKLRGM	125	V	69.46	124	V	69.46
142	15	TEAKINVDQLSGRHY	126	L	210.52	125	T	210.52
143	18	AKTVEILRFSGDNHCQMY	127	A	154.62	126	A	154.62
144	7	AVLISTG	128	V	84.46	127	A	84.46
145	11	VTISALKNEMC	129	T	78.5	128	V	78.5
146	14	EDKANVRITSMQGL	130	K	197.44	129	E	197.44
147	17	ETQARDNYGKHSIFVCL	131	K	133.23	130	E	133.23
148	5	LIVMF	132	L	46.07	131	L	46.07
149	16	KLHVRSTEQGDIAMNF	133	Q	144.01	132	K	144.01
151	16	AKNETDRQSVHCIGFL	134	A	208.37	133	A	208.37
152	17	LGINSMKQVAYHERFTD	135	M	165.73	134	L	165.73
153	7	SAKTRHQ	136	S	64.65	135	S	64.65
154	13	VKIQSRHETNDLA	137	K	93.13	136	V	93.13
155	16	PEKDGVAQINTLMHSR	138	P	111.25	137	P	111.25
156	8	CVIATLSM	139	C	57.63	138	C	57.63
157	15	SEQANKTDGRHLVIP	140	K	134.93	139	S	134.93
160	15	DTSHNGE.ARLKIQV	141	D	114.15	140	D	114.15
162	18	SKHQNPFITDRYEAGLM.	142	S	95.55	141	S	95.55
163	13	KENSDARTHQGIL	143	K	135.9	142	K	135.9
164	13	AQSEDKHNMTRVG	144	A	58.13	143	A	58.13
165	7	IVTYMKF	145	I	19.68	144	I	19.68
166	14	AETKSRVQGIMYCF	146	A	51.45	145	A	51.45
167	10	QASHRYENKT	147	Q	36.28	146	Q	36.28
168	5	VTICA	148	V	20.48	147	V	20.48
169	2	GA	149	G	21.1	148	G	21.1
170	11	TASGIKERVLC	150	T	77.64	149	T	77.64
171	5	IVLNC	151	I	29.03	150	I	29.03
172	3	STA	152	S	4.14	151	S	4.14
173	3	ASG	153	A	23.45	152	A	23.45
174	9	NGRASQK.D	154	N	33.54	153	N	33.54
175	11	S.NGAHTYQWF	155	S	25.47	154	S	25.47
176	6	DSENAI	156	D	19.57	155	D	19.57
177	18	EQSKPATHDNRMVIFGYL	157	E	208.45	156	E	208.45
178	18	TSEKFNQAYVIDRPLHMG	158	A	117.88	157	T	117.88
179	4	VITL	159	I	42.59	158	V	42.59
180	2	GA	160	G	1.12	159	G	1.12
181	15	KDNERQSLTAHGVXI	161	A	201.68	160	K	201.68
182	15	LYKIMDRFQEVSTAN	162	I	58.66	161	L	58.66
183	3	ILV	163	I	13.19	162	I	13.19
184	2	AS	164	A	18.46	163	A	18.46
185	15	EQKSDNHTVGAFLMR	165	E	126.37	164	E	126.37
186	5	ASCVG	166	A	7.29	165	A	7.29
187	7	MLIFVHT	167	M	17.22	166	M	17.22
188	11	DEQAGKSRNYT	168	E	104.63	167	D	104.63
189	11	KREILATVQCS	169	K	43.08	168	K	43.08
190	3	VAI	170	V	2.34	169	V	2.34
191	5	GTSKN	171	G	16.32	170	G	16.32
192	14	KNQSTPRHEALIDG	172	K	49.85	171	K	49.85
194	9	EDNSKTQHA	173	E	35.5	172	E	35.5
195	1	G	174	G	1	173	G	1
196	5	VSITA	175	V	8.22	174	V	8.22
197	3	IVM	176	I	6.16	175	I	6.16
198	4	TDSN	177	T	9.15	176	T	9.15
199	4	VILT	178	V	16.08	177	V	16.08
200	3	EDG	179	E	8.53	178	E	8.53
201	3	DEQ	180	D	14.63	179	D	14.63
203	4	GSAN	181	G	27.6	180	G	27.6
204	6	TNKRSQ	182	N	43.17	181	T	43.17
205	8	GTNRHSAK	183	G	57.61	182	G	57.61
206	9	LFMAITVRS	184	L	66.68	183	L	66.68
208	14	QGAENSTDHRKVLF	185	E	116.75	184	Q	116.75
209	9	DLTFNYISM	186	N	21.59	185	D	21.59
210	14	EQVDATSYNFLHGK	187	E	73.66	186	E	73.66
211	10	LVTIKQMFSC	188	L	29.09	187	L	29.09
212	12	DESNGKTAVRQI	189	S	80.46	188	D	80.46
213	13	VLFTIYAKRWMEH	190	V	48.74	189	V	48.74
214	3	VTA	191	V	8.18	190	V	8.18
215	8	EKDQVTGL	192	E	17	191	E	17
216	1	G	193	G	1	192	G	1
217	5	MLIYV	194	M	11.07	193	M	11.07
218	9	QRNMEAKSV	195	Q	16.21	194	Q	16.21
219	6	FIYLVW	196	F	11.76	195	F	11.76
220	5	DNKES	197	D	8.1	196	D	8.1
221	4	RKGN	198	R	10.2	197	R	10.2
222	2	GT	199	G	2.28	198	G	2.28
223	3	YFH	200	Y	10.29	199	Y	10.29
224	8	LITQASVM	201	I	64.79	200	L	64.79
225	4	SANT	202	S	6.66	201	S	6.66
226	9	PGSQARLHV	203	P	37.24	202	P	37.24
227	3	YHN	204	Y	1.65	203	Y	1.65
228	3	FML	205	F	14.07	204	F	14.07
229	8	IVSAMECT	206	I	74.41	205	I	74.41
230	3	NTS	207	N	23.26	206	N	23.26
231	7	KDNSQET	208	N	47.69	207	K	47.69
232	14	PSANTRQKGVHLMD	209	Q	120.55	208	P	120.55
233	8	EDQGTKAN	210	Q	67.06	209	E	67.06
234	11	TRKDSNAEGQH	211	N	59.62	210	T	59.62
235	7	GQMLARS	212	M	21.73	211	G	21.73
236	15	AEVSTLIQRKMDHNC	213	S	97.23	212	A	97.23
237	7	VACITSG	214	C	76.14	213	V	76.14
238	14	EVDQANGSHTLIRK	215	E	121.98	214	E	121.98
239	8	LYFMIHVA	216	L	60.47	215	L	60.47
240	9	EDASKNQTG	217	E	117.15	216	E	117.15
241	11	SDKENRQTHGA	218	H	115.53	217	S	115.53
242	6	PAVCTS	219	P	52.27	218	P	52.27
243	16	FYLKRVMATQWIHNCS	220	F	97.92	219	F	97.92
244	4	IVLF	221	I	55.44	220	I	55.44
245	5	LFIMV	222	L	7.75	221	L	7.75
246	6	LIVMCF	223	L	47.99	222	L	47.99
247	12	AVTYFHSNCLIM	224	V	78.01	223	A	78.01
248	9	DSENLGAQT	225	D	30.06	224	D	30.06
249	14	KSNLGRMQHDEAFT	226	K	30.61	225	K	30.61
250	4	KSER	227	K	3.43	226	K	3.43
251	3	IVL	228	V	58.18	227	I	58.18
252	8	SNTAGEQP	229	S	71.53	228	S	71.53
253	11	NTGSHLAIVQM	230	S	105.94	229	N	105.94
254	9	IVFLQMTAN	231	I	58.21	230	I	58.21
255	10	RKQANGSHTE	232	R	32.97	231	R	32.97
256	9	EDPASQNGT	233	E	77.17	232	E	77.17
257	5	MLIFV	234	M	69.38	233	M	69.38
258	5	LVIMA	235	L	31.35	234	L	31.35
259	8	PHSTNGAQ	236	S	22.91	235	P	22.91
260	6	VLIAMT	237	V	124.21	236	V	124.21
261	5	LAMVI	238	L	3.42	237	L	3.42
262	5	EQDNG	239	E	9.22	238	E	9.22
263	15	AKQSLEGPNDRHTIV	240	G	99.91	239	A	99.91
264	10	VISTALMQGC	241	V	72.55	240	V	72.55
265	11	AIVLMQSNHTF	242	A	46.79	241	A	46.79
266	9	KGQERNHPA	243	K	41.5	242	K	41.5
268	18	AQSTLENHMRVICGKFWY	244	S	130.87	243	A	130.87
269	7	GNQ.STA	245	G	63.73	244	G	63.73
272	8	KRANSQGH	246	R	79.05	245	K	79.05
273	13	PKASHNQRGETDC	247	P	51.8	246	P	51.8
274	5	LMIFV	248	L	27.71	247	L	27.71
275	9	LFVMIGAQC	249	L	81.46	248	L	81.46
276	4	IVLM	250	I	28.34	249	I	28.34
277	4	IVLM	251	I	51.66	250	I	51.66
278	3	ASC	252	A	21.28	251	A	21.28
279	5	EDSPG	253	E	14.91	252	E	14.91
280	6	DENASG	254	D	26.66	253	D	26.66
281	5	VIFLM	255	V	72	254	V	72
282	6	EDASTG	256	E	41.75	255	E	41.75
283	8	GESKANTD	257	G	14.73	256	G	14.73
284	5	EDQTG	258	E	12.87	257	E	12.87
285	3	AVG	259	A	4.17	258	A	4.17
286	5	LQVMT	260	L	7.37	259	L	7.37
287	6	ASPTGQ	261	A	33.76	260	A	33.76
288	9	TNGAMVSLI	262	T	14.39	261	T	14.39
289	2	LI	263	L	9.11	262	L	9.11
290	4	VIAL	264	V	19.47	263	V	19.47
291	6	VLITAY	265	V	32.63	264	V	32.63
292	2	NS	266	N	1.49	265	N	1.49
293	7	TKRNSHA	267	N	46.49	266	T	46.49
294	5	MILVA	268	M	44.84	267	M	44.84
295	3	RKQ	269	R	10.8	268	R	10.8
296	7	GASKLCI	270	G	9.81	269	G	9.81
297	12	ITGVSAQNLR.M	271	I	54.8	270	I	54.8
298	5	VFLIM	272	V	30.07	271	V	30.07
299	15	KNRTQDHSIAEGVML	273	K	74.67	272	K	74.67
300	7	VSAITCG	274	V	72.24	273	V	72.24
301	8	AVCSTLIN	275	C	67.07	274	A	67.07
302	5	ASGVC	276	A	12.25	275	A	12.25
303	5	VAITC	277	V	19.91	276	V	19.91
304	2	KN	278	K	2.63	277	K	2.63
305	3	ACS	279	A	6.52	278	A	6.52
306	4	PTNA	280	P	6.22	279	P	6.22
307	4	GEAS	281	G	8.61	280	G	8.61
308	2	FY	282	F	7.64	281	F	7.64
309	1	G	283	G	1	282	G	1
310	3	DEQ	284	D	16.16	283	D	16.16
311	5	RANCK	285	R	3.19	284	R	3.19
312	3	RQK	286	R	2	285	R	2
313	5	KLSQE	287	K	4.14	286	K	4.14
314	9	AENQDSRMT	288	A	44.53	287	A	44.53
315	9	MTAQILYVN	289	M	29.54	288	M	29.54
316	3	LMI	290	L	7.44	289	L	7.44
317	11	QENKRGATDHS	291	Q	78.01	290	Q	78.01
318	1	D	292	D	1	291	D	1
319	4	IMLV	293	I	32.02	292	I	32.02
320	5	ASGRC	294	A	11.18	293	A	11.18
321	7	TIVANCM	295	I	113.27	294	T	113.27
322	6	LSVIMA	296	L	14.01	295	L	14.01
323	4	TSVA	297	T	20.12	296	T	20.12
324	10	GAKNDSQHRE	298	K	38.33	297	G	38.33
325	4	GATS	299	G	30.7	298	G	30.7
326	14	TQEIVLSKHRMNDA	300	Q	112.4	299	T	112.4
328	8	VLAFTMPC	301	V	42.5	300	V	42.5
329	5	IVYAL	302	I	49.07	301	I	49.07
330	10	STDNAFMLKI	303	S	59.16	302	S	59.16
331	9	EDSNKPTQA	304	E	33.58	303	E	33.58
332	6	EDTAQK	305	E	56.53	304	E	56.53
333	11	IVLATRMKQSF	306	I	82.52	305	I	82.52
334	6	GNSAQD	307	G	13.45	306	G	13.45
335	17	MLRISFYKGANVTHCDQ	308	K	85.41	307	M	85.41
336	11	ETKDSGNAQRI	309	S	79.81	308	E	79.81
337	5	LFMIV	310	L	20.76	309	L	20.76
338	9	EKDRAQTNS	311	E	43.03	310	E	43.03
339	12	KNTDSAQGEHRM	312	G	116.02	311	K	116.02
340	8	ATVILSMC	313	A	116.37	312	A	116.37
341	12	TDSNEKARGQVP	314	T	128.26	313	T	128.26
343	12	LVIMTFSAEPQK	315	L	139.8	314	L	139.8
344	13	ESDKATNQGPCHY	316	E	179.61	315	E	179.61
345	16	DLQMASVNKFHECYTG	317	D	94.55	316	D	94.55
346	4	LFMV	318	L	10.11	317	L	10.11
347	1	G	319	G	1	318	G	1
348	16	QKTRSNDHEMIYLFVC	320	S	147.44	319	Q	147.44
349	7	ASCIGVT	321	A	25.16	320	A	25.16
350	13	KRNASGHEDQVTI	322	K	76.99	321	K	76.99
351	10	RKQSTLNMVI	323	R	74.57	322	R	74.57
352	5	VIAFL	324	I	97.31	323	V	97.31
353	14	VITESKHQNRLMAD	325	V	114.72	324	V	114.72
354	8	IVMLSATC	326	V	81.06	325	I	81.06
355	11	NTSDAQGKERV	327	T	89.14	326	N	89.14
356	3	KQR	328	K	2.42	327	K	2.42
357	3	DEN	329	E	47.07	328	D	47.07
358	14	TEDSNGKHAFLMYR	330	N	91.37	329	T	91.37
359	4	TASC	331	T	17.62	330	T	17.62
360	6	TVIMLK	332	T	36.4	331	T	36.4
361	5	IVLMF	333	I	54.85	332	I	54.85
362	4	IVLR	334	I	45.86	333	I	45.86
363	10	DESNGAQTHK	335	D	63.49	334	D	63.49
364	7	GETSDAN	336	G	18.77	335	G	18.77
365	20	VALDNGMSKI.EFTRQHYCP	337	E	157.89	336	V	157.89
366	12	GCNDH.EKPSAR	338	G	17.27	337	G	17.27
367	15	EDNSQKHV.AGRTCL	339	K	208.23	338	E	208.23
371	17	ETSKPAQGDNVCRH.YL	340	A	169.34	339	E	169.34
372	16	ADTENKVHSPRGQILY	341	T	233.92	340	A	233.92
373	18	AQDSNEVKTRHMIGLPFY	342	E	187.52	341	A	187.52
374	5	IVLRA	343	I	34.99	342	I	34.99
375	14	QASEDKNHVTRLMG	344	N	183.54	343	Q	183.54
376	14	GAHDNEKSTQMRIV	345	A	138.14	344	G	138.14
377	4	RYHK	346	R	3.43	345	R	3.43
378	10	VCILSEAQTK	347	I	90.13	346	V	90.13
379	15	ANESLGKQHTDVCIR	348	T	186.96	347	A	186.96
380	14	QNVSLITEFGAHMK	349	Q	68.26	348	Q	68.26
381	3	ILV	350	I	21.99	349	I	21.99
382	9	RKNMHEAQD	351	R	56.94	350	R	56.94
383	14	QAKSVTGNRHMILE	352	A	151.18	351	Q	151.18
384	10	QEKRNSMHAL	353	Q	25.16	352	Q	25.16
385	11	IMLSVRAYWCH	354	M	63.61	353	I	63.61
386	11	EAKGDQSLNVP	355	E	96.62	354	E	96.62
387	15	ENDTKAVSQGLRHIM	356	E	133.23	355	E	133.23
388	8	ASTLINVE	357	T	58.68	356	A	58.68
389	8	TDESNKAL	358	T	79.35	357	T	79.35
390	6	SDEVLN	359	S	10.35	358	S	10.35
391	8	DEKSATQN	360	D	46.25	359	D	46.25
392	3	YFW	361	Y	9.78	360	Y	9.78
393	3	DEA	362	D	4.47	361	D	4.47
394	7	RKSTQAM	363	R	86.83	362	R	86.83
395	6	EDKQSN	364	E	10	363	E	10
396	6	KRLTNS	365	K	6.8	364	K	6.8
397	4	LIMA	366	L	7.43	365	L	7.43
398	11	QKTNMREASLH	367	Q	18.84	366	Q	18.84
399	3	EKN	368	E	2.41	367	E	2.41
400	1	R	369	R	1	368	R	1
401	8	VLIMQKSH	370	V	20.68	369	V	20.68
402	3	AGS	371	A	3.38	370	A	3.38
403	6	KNYHAR	372	K	6.14	371	K	6.14
404	3	LIM	373	L	10.31	372	L	10.31
405	9	ASVTGIRNQ	374	A	72.64	373	A	72.64
406	8	GNQSDVKC	375	G	5.94	374	G	5.94
407	1	G	376	G	1	375	G	1
408	2	VI	377	V	7.33	376	V	7.33
409	5	ACGSP	378	A	5.1	377	A	5.1
410	7	VILKQMR	379	V	14.69	378	V	14.69
411	4	IVLM	380	I	38.1	379	I	38.1
412	12	KRHYQNAESGVM	381	K	50.98	380	K	50.98
413	5	VAISL	382	V	12.5	381	V	12.5
414	1	G	383	G	1	382	G	1
415	4	AGSD	384	A	8.56	383	A	8.56
416	10	APVSGMNTIQ	385	A	35.43	384	A	35.43
417	2	TS	386	T	14.64	385	T	14.64
418	2	ED	387	E	4.19	386	E	4.19
419	9	VTILAMPSF	388	V	57.72	387	V	57.72
420	3	EAD	389	E	8.98	388	E	8.98
421	6	MLVAQI	390	M	22.23	389	M	22.23
422	6	KQRSNE	391	K	4.83	390	K	4.83
423	6	EDANTL	392	E	9.5	391	E	9.5
424	11	KRMLEQISAVT	393	K	31.62	392	K	31.62
425	4	KRQT	394	K	7.07	393	K	7.07
426	10	AHLDYMFSGT	395	A	29.4	394	A	29.4
427	4	RLKH	396	R	3.83	395	R	3.83
428	6	VILFMY	397	V	20.02	396	V	20.02
429	3	EDQ	398	E	15.79	397	E	15.79
430	2	DH	399	D	1.72	398	D	1.72
431	3	ATS	400	A	2.94	399	A	2.94
432	7	LVQIMFK	401	L	10	400	L	10
433	9	HRNASLCQD	402	H	40.95	401	H	40.95
434	4	ANST	403	A	12.51	402	A	12.51
435	3	TAS	404	T	8.04	403	T	8.04
436	6	RKLIAQ	405	R	19.53	404	R	19.53
437	2	AS	406	A	5.19	405	A	5.19
438	2	AG	407	A	3.87	406	A	3.87
439	8	VIAMLSTK	408	V	25.28	407	V	25.28
440	7	EQDATLG	409	E	27.93	408	E	27.93
441	1	E	410	E	1	409	E	1
442	1	G	411	G	1	410	G	1
443	7	VILMYFT	412	I	39.26	411	V	39.26
444	5	VLIGS	413	V	21.73	412	V	21.73
445	8	APISVGTL	414	A	72.05	413	A	72.05
446	1	G	415	G	1	414	G	1
447	1	G	416	G	1	415	G	1
448	2	GE	417	G	2.81	416	G	2.81
449	9	VTLIASCYK	418	V	64.72	417	V	64.72
450	9	ATSGCIVMP	419	A	40.65	418	A	40.65
451	5	LYFIM	420	L	41.46	419	L	41.46
452	8	ILVAMFYT	421	I	106.24	420	I	106.24
453	16	RQSNHTDKELYMAGIW	422	R	67.18	421	R	67.18
454	10	VAICSLTGMF	423	A	80.7	422	V	80.7
455	17	AYISTVLKQREGMFHCN	424	Q	149.47	423	A	149.47
456	18	S.NPHQTEKALDCGVMRI	425	K	203.68	424	S	203.68
458	19	KPTASVQDYEIGCLNRHMF	426	A	173.35	425	K	173.35
459	9	LTIVAS.MG	427	L	70.18	426	L	70.18
460	18	ALESTKHDQVGFRN.ICP	428	D	191.2	427	A	191.2
462	12	.GSDNEATKQVL	429	S	234.92	-	-	-
463	-	-	-	-	-	428	D	211.78
464	19	LEFI.AVNDSWTGKHMYQP	430	L	159.12	429	L	159.12
465	19	RLK.IEDHTVNAQCSGFPM	431	K	172.6	430	R	172.6
477	17	GK.VNLYESTPADFQIM	432	G	111.56	431	G	111.56
478	18	QLATDEV.HSNGKIYWFP	433	D	148.67	432	Q	148.67
479	17	NETKIHQDSLVA.GPCY	434	N	150.01	433	N	150.01
480	17	EGKAPDIQYVSNHTRLF	435	D	146.41	434	E	146.41
481	5	DEGAC	436	D	27.85	435	D	27.85
482	12	QEVIDAFTRKMN	437	Q	53.78	436	Q	53.78
483	15	NAEQLRTKDGVSYIC	438	N	146.33	437	N	146.33
484	14	VTIALYHQMFRSWK	439	M	90.05	438	V	90.05
485	2	GA	440	G	4.35	439	G	4.35
486	14	IARVFGYTLWCSKM	441	I	87.04	440	I	87.04
487	16	KNREAQDMLVTSHGIY	442	N	160.55	441	K	160.55
488	6	VILTSA	443	I	35.67	442	V	35.67
489	7	AVILFMT	444	L	64.13	443	A	64.13
490	16	LKIFRMEQVAYTSCGN	445	R	122.42	444	L	122.42
491	16	RVKESAINLQDHFTYM	446	R	79.93	445	R	79.93
492	5	ASGTV	447	A	38.48	446	A	38.48
493	9	MLICVFATS	448	I	62.2	447	M	62.2
494	18	ESTKQRPALGDVICYFMN	449	E	74.39	448	E	74.39
495	14	AESDYTVQKGRHMF	450	S	71.62	449	A	71.62
496	2	PL	451	P	2.12	450	P	2.12
497	7	LVIAMTC	452	M	74.54	451	L	74.54
498	12	RKASTYMWQFHN	453	R	48.94	452	R	48.94
499	17	QTRMEWVIGHLYCASKN	454	Q	35.56	453	Q	35.56
500	3	ILM	455	I	8.15	454	I	8.15
501	8	VATSIMCG	456	V	51.74	455	V	51.74
502	18	LFHAVEIKTYNQSDRGCM	457	T	194.97	456	L	194.97
503	1	N	458	N	1	457	N	1
504	5	CSAGT	459	A	37.54	458	C	37.54
505	2	GA	460	G	1.11	459	G	1.11
506	19	ELKFYIDQAVGSMTHWRCN	461	Y	142.12	460	E	142.12
508	7	ENSDQAK	462	E	32.73	461	E	32.73
509	10	PGASENDTRK	463	A	46.27	462	P	46.27
510	13	SGAVDYNTKEQIP	464	S	50.97	463	S	50.97
512	10	VIKCLYEDHW	465	V	42.35	464	V	42.35
513	4	VIYA	466	V	68.85	465	V	68.85
514	9	AVCIFLSTY	467	V	83.81	466	A	83.81
515	16	NEQDGSAHIRMVKTYC	468	N	101.41	467	N	101.41
516	14	TKRQANESHMIYDG	469	K	126.5	468	T	126.5
517	7	VLIAMQC	470	V	44.88	469	V	44.88
518	14	KRLMAIQESVTGHY	471	A	115.7	470	K	115.7
519	17	GNHSAE.KQTDRLMCVI	472	E	185.86	471	G	185.86
525	17	G.RAKSNTEVHDQPLMC	473	H	109.1	472	G	109.1
526	15	DPASEKQ.TVGNCRH	474	K	183.88	473	D	183.88
527	20	GAVSLPKERYITDQFNHW.M	475	D	184.4	474	G	184.4
528	13	NGSTHDAERKIPV	476	N	86.73	475	N	86.73
529	18	YHVEIFTQLMWNSRDKAG	477	Y	168.92	476	Y	168.92
530	2	GI	478	G	1.08	477	G	1.08
531	4	YLFW	479	F	55.13	478	Y	55.13
532	2	ND	480	N	41.39	479	N	41.39
533	5	ATVSC	481	A	13.62	480	A	13.62
534	19	AQLYSEKGRDMNIVHTCFW	482	A	88.43	481	A	88.43
535	15	TNRDKASHVELIYFC	483	T	140.73	482	T	140.73
536	12	EGDNMKLFHRSA	484	G	82.24	483	E	82.24
537	13	EVAQTKRNIDSGC	485	E	150.13	484	E	150.13
538	9	YWFKVCHIL	486	Y	59.12	485	Y	59.12
539	13	GEVTKICADQNSM	487	G	78.19	486	G	78.19
541	9	NDESCKYQA	488	D	56.22	487	N	56.22
542	5	MLAFV	489	M	41.1	488	M	41.1
543	14	ILMVFAHYKRQSTC	490	V	124.36	489	I	124.36
544	15	DAEKSNTGQRVIYPH	491	E	164.2	490	D	164.2
545	16	MAQTLVNESKFRDGWH	492	M	113.07	491	M	113.07
546	3	GKR	493	G	1.66	492	G	1.66
547	2	IV	494	I	30.94	493	I	30.94
548	9	LAVITPNMS	495	L	52.16	494	L	52.16
549	3	DVE	496	D	1.4	495	D	1.4
550	2	PA	497	P	2.33	496	P	2.33
551	9	TVALKFCMS	498	T	58.94	497	T	58.94
552	4	KQMR	499	K	5.41	498	K	5.41
553	1	V	500	V	1	499	V	1
554	10	TSVEANGCIL	501	T	40.94	500	T	40.94
555	4	RKLT	502	R	2.25	501	R	2.25
556	14	SCTIVMNAYLFQHG	503	M	65.83	502	S	65.83
557	5	AVTGS	504	A	10.41	503	A	10.41
558	5	LIFMV	505	L	20.65	504	L	20.65
559	13	QELDKGRVITASM	506	Q	26.5	505	Q	26.5
560	11	YNSHDKAFGLT	507	N	29.53	506	Y	29.53
561	2	AS	508	A	6.79	507	A	6.79
562	8	ASCVGTFI	509	A	56.94	508	A	56.94
563	1	S	510	S	1	509	S	1
564	4	VIAL	511	V	46.6	510	V	46.6
565	5	ASGVC	512	A	50.17	511	A	50.17
566	7	GASNTKI	513	S	87.03	512	G	87.03
567	9	LMTSQVIAN	514	L	35.96	513	L	35.96
568	7	MFLIVYA	515	M	55.13	514	M	55.13
569	5	ILVMT	516	L	24.92	515	I	24.92
570	6	TIASML	517	T	4.29	516	T	4.29
571	4	TALS	518	T	7.62	517	T	7.62
572	8	ENDSQAGM	519	E	25.31	518	E	25.31
573	6	CATVSG	520	C	50.52	519	C	50.52
574	9	MVLATICSG	521	M	64.93	520	M	64.93
575	3	VIL	522	V	68.71	521	V	68.71
576	11	TAVNHSYGCIF	523	A	69.18	522	T	69.18
577	7	DNSEATK	524	D	82.05	523	D	82.05
578	17	LKIERVHAQSDTMFPYN	525	L	131.41	524	L	131.41
579	11	PLKVMQAESNG	526	P	44.71	525	P	44.71
580	11	KEDRSAQNTVG	527	K	85.39	526	K	85.39
581	12	NKSEPDQRGAVT	528	K	143.47	527	N	143.47
582	13	DENKV.ASTGPQR	529	E	181.95	528	D	181.95
583	15	AKGS.PENDTVQIMH	530	E	219.66	529	A	219.66
584	17	APSG.ETNKDVLQIMHC	531	G	208.83	530	A	208.83
585	-	-	-	-	-	531	D	234.92
586	19	L.ADPTMVGFNSQHIKERC	532	V	202.64	532	L	202.64
587	-	-	-	-	-	533	G	206.08
590	-	-	-	-	-	534	A	234.92
594	-	-	-	-	-	535	A	234.92
595	12	.DGPAMLVRSEN	533	G	234.92	-	-	-
596	14	.GMADSPHLNYQEV	534	A	234.92	-	-	-
597	14	G.PASDEMQYHRNT	535	G	96.64	536	G	96.64
598	15	G.ADQSEMNPYHVTI	536	D	118.38	537	G	118.38
599	14	M.GTNASEDQPHYF	537	M	114.17	538	M	114.17
600	15	G.DMPSFAHNEVQYT	538	G	101.2	539	G	101.2
601	13	GD.APNMHSYQFE	539	G	98.31	540	G	98.31
602	15	MG.PTAYSVDQNEHF	540	M	99.69	541	M	99.69
603	13	G.ADPYEMFQNHS	541	G	94.44	542	G	94.44
604	13	GD.PMFSNAHEQY	542	G	95.87	543	G	95.87
605	14	MPQD.GYAVNSHFT	543	M	91.66	544	M	91.66
606	13	GDS.MANPEHIYQ	544	G	108.76	545	G	108.76
607	14	GYM.PFDEHNSARL	545	G	101.25	546	G	101.25
608	14	M.GPALFDQHIESY	546	M	73.6	547	M	73.6
609	15	MDG.PRHNEQYFASI	547	G	116.66	548	G	116.66
610	11	.FGYMSDVNHE	548	G	88.4	549	G	88.4
611	9	.MFYDHGIP	549	M	60.41	550	M	60.41
612	9	.MYGHDIPV	550	M	234.92	551	M	234.92
Highes variability=20
